# Supplementary material for: Transcriptomic dataset of wild type and phoP mutant Pectobacterium versatile
Source: Data Brief. 2020 Aug 2;32:106123. doi: 10.1016/j.dib.2020.106123 (PMC7424204; doi:10.1016/j.dib.2020.106123)
Supplement: Supplementary file 1 [file mmc1.xml]

<?xml version="1.0" encoding="utf-8" standalone="no"?>
<data>
  <datasets>
    <author>gogolev.yuri@gmail.com;gogolev@kibb.knc.ru</author>
    <type>1</type>
    <dataset>
      <name>Pectobacterium versatile transcriptome profiling</name>
      <caption />
      <description>Pectobacteium versatile is a versatile plant pathogen that can adapt to different environments, including its various host plants. To find out the role of the PhoPQ two-component system in such adaptations, we performed transcriptome profiling of two strains of Pectobacterium versatile: the wild type isolate derivative and its phoP mutant. Both strains were grown in synthetic minimal medium to mid-log phase. Four samples were analysed for each strain.</description>
      <filetype>
        <name />
      </filetype>
      <filesize />
      <source>0</source>
      <sourcename>Original Data</sourcename>
      <access>
        <type>1</type>
        <name>Data available in data repository</name>
        <reponame>NCBI Sequence Read Archive</reponame>
        <PersistentId />
        <deeplinkurl>https://www.ncbi.nlm.nih.gov/bioproject/PRJNA627079</deeplinkurl>
      </access>
    </dataset>
  </datasets>
</data>
